# Supplementary material for: Iron-Bound Lipocalin-2 Protects Renal Cell Carcinoma from Ferroptosis
Source: Metabolites. 2021 May 19;11(5):329. doi: 10.3390/metabo11050329 (PMC8161288; doi:10.3390/metabo11050329)
Supplement: Supplementary file 1 [file metabolites-11-00329-s001.zip]

Archive with 1 entries (1 files):
- metabolites-1194385-supplementary.pdf
